# Supplementary material for: Association of Vitamin D Deficiency and Insufficiency with Pathology in Hospitalized Patients
Source: Diagnostics (Basel). 2023 Mar 6;13(5):998. doi: 10.3390/diagnostics13050998 (PMC10000859; doi:10.3390/diagnostics13050998)
Supplement: Supplementary file 1 [file diagnostics-13-00998-s001.zip]

Archive with 1 entries (1 files):
- diagnostics-2220510-supplementary.pdf
